# Supplementary material for: Can Pre-Pregnancy Body Mass Index and Maternal Exercise Affect Birth and Neonatal Outcomes—A Cross Sectional Study
Source: Nutrients. 2023 Nov 23;15(23):4894. doi: 10.3390/nu15234894 (PMC10708388; doi:10.3390/nu15234894)
Supplement: Supplementary file 1 [file nutrients-15-04894-s001.zip]

Archive with 2 entries (2 files):
- questionnaire.pdf
- Tables S1-S11.pdf
